# Supplementary material for: Retrospective Study of the Upsurge of Enterovirus D68 Clade D1 among Adults (2014–2018)
Source: Viruses. 2021 Aug 13;13(8):1607. doi: 10.3390/v13081607 (PMC8402803; doi:10.3390/v13081607)
Supplement: Supplementary file 1 [file viruses-13-01607-s001.zip]

Archive with 1 entries (1 files):
- viruses-1308996-supplementary.pdf
